# Supplementary material for: Effects of non-pharmacological interventions on cognitive function in patients with type 2 diabetes mellitus and mild cognitive impairment: A network meta-analysis
Source: PLoS One. 2025 Aug 12;20(8):e0329397. doi: 10.1371/journal.pone.0329397 (PMC12342316; doi:10.1371/journal.pone.0329397)
Supplement: S2 Table — (XLSX) [file pone.0329397.s003.xlsx]

## Sheet: Sheet1
Full-text articles excluded(n=51)：
the reasons for exclusion	first author	time	title
Not a randomized controlled trial(n=2)	Mirza, R. A.	2018	Effects of Combined Aerobic and Virtual Reality-Based Cognitive Training on 76 Years Old Diabetic Male with Mild Cognitive Impairment
	Ventura-Santander, Y	2024	PReCAMDi Cognitive Rehabilitation Program for Older Adults with Type 2 Diabetes: quasi-experimental study protocol
Ineligible intervention (n=9)	Jie,F	2014	The Impact of Comprehensive Intervention Measures on Mild Cognitive Impairment in Elderly Diabetic Patients
	Yuanyuan,J	2018	Application of Multidisciplinary Cognitive Intervention in Elderly Patients with Type 2 Diabetes Mellitus and Mild Cognitive Impairment
	Yujie,K	2024	Application of Emotional State Care Combined with Knowledge-Social-Psychological Care in Patients with Mild Cognitive Impairment Caused by Type 2 Diabetes Mellitus
	Fengzhu,M	2022	The influence of intermittent theta-pulse stimulation combined with aerobic exercise training on glycolipid metabolism, cognitive function and auditory evoked potential P300 in elderly patients with type 2 diabetes mellitus and mild cognitive impairment
	Lu,W	2024	Observation on the Therapeutic Effect of Eye Movement Training on Mild Cognitive Impairment in Type 2 Diabetes Mellitus
	Yangfan,Z	2019	The influence of metformin combined with aerobic exercise on the cognitive function of elderly patients with type 2 diabetes
	Qian,Z	2020	Evaluation of the Effect of Integrated Traditional Chinese and Western Medicine Rehabilitation on Cognitive Dysfunction in Type 2 Diabetes Mellitus Patients in the Community under the Full Team Model
	Ghahfarrokhi, M. M	2024	Feasibility and preliminary efficacy of different intensities of functional training in elderly type 2 diabetes patients with cognitive impairment: a pilot randomised controlled trial
	Zhao, Y	2022	Effect of Dapagliflozin Combined with Cognitive Behavior Training on Quality of Life and Cognitive Function in Elderly Patients with Type 2 Diabetes Mellitus Complicated with Mild Cognitive Impairment
Ineligible outcome(n=14)	Li,F	2019	Application of Diabetes Specialty Nursing Outpatient Clinic in Patients with Mild Cognitive Impairment Caused by Type 2 Diabetes Mellitus
	Chuanying,H	2017	The influence of continuous nursing support on the quality of life of patients with type 2 diabetes mellitus and mild cognitive impairment
	Xinpei,G	2021	This study explores the influence of diabetes specialist nursing outpatient services on the insulin injection compliance and the initiative in obtaining health information of patients with type 2 diabetes mellitus (T2DM) and mild cognitive impairment (MCI).
	Xiaohong,L	2015	Analysis of the Application Effect of Self-Management Model in the Management of Type 2 Diabetes Mellitus in Community
	Hongyan,W	2021	Application of Comprehensive Nursing Combined with Emotional and Psychological Care in Patients with Mild Cognitive Impairment Caused by Type 2 Diabetes Mellitus and Its Impact on Patients' Quality of Life
	Rui,W	2022	The influence of mindfulness therapy on the blood glucose control level and quality of life of elderly patients with diabetes and cognitive dysfunction
	Jing,X	2021	The influence of intermittent theta burst stimulation on the frequency spectrum and frequency ratio of electroencephalogram in patients with type 2 diabetes mellitus and mild cognitive impairment
	Peijuan,Y	2020	The intervention value of traditional nursing and diabetes specialty nursing outpatient services in patients with mild cognitive impairment due to type 2 diabetes
	Yujie,Y	2020	Application of Diabetes Specialty Nursing Outpatient Clinic in Patients with Mild Cognitive Impairment Caused by Type 2 Diabetes Mellitus
	Yan,Y	2022	The influence of metformin combined with aerobic exercise on the cognitive function of elderly patients with type 2 diabetes
	BenAri, O	2020	A double-blind placebo-controlled clinical trial testing the effect of hyperbaric oxygen therapy on brain and cognitive outcomes of mildly cognitively impaired elderly with type 2 diabetes: study design
	Cuevas, H	2023	The role of cognitive rehabilitation in people with type 2 diabetes: A study protocol for a randomized controlled trial
	Shellington, E. M	2018	Results From a Feasibility Study of Square-Stepping Exercise in Older Adults With Type 2 Diabetes and Self-Reported Cognitive Complaints to Improve Global Cognitive Functioning
	Torabizadeh, C	2018	Effects of the Problem Solving Technique in Type 2 Diabetic Patients with Cognitive Impairment: a Randomized Clinical Trial
Ineligible patients(n=12)	Axiang,C	2023	A Study on the Effect of Strengthening Cognitive Training on Improving Cognitive Dysfunction and Daily Living Ability of Patients with Type 2 Diabetes Mellitus
	Hui,L	2021	The efficacy of repetitive transcranial magnetic stimulation on elderly patients with diabetes mellitus and cognitive dysfunction and its influence on P300 potential
	Mengyu,L	2022	The influence of health management on the effect of blood glucose control in patients with type 2 diabetes
	Jianmin,P	2022	The effect of health management for elderly diabetic encephalopathy patients in the community through the integrated traditional Chinese and Western medicine approach under the family doctor contracting service model
	Juan,P	2020	A study on the effect of individualized nursing for elderly patients with type 2 diabetes mellitus and cognitive dysfunction
	Xiaocui,W	2012	The influence of interactive intervention and finger exercises on the cognitive function of elderly patients with diabetes
	Yinglei,X	2023	The application effect of complication simulation experience education in patients with type 2 diabetes mellitus, obstructive sleep apnea-hypopnea syndrome (OSAHS), and mild cognitive impairment in middle-aged and young adults
	Caie,Y	2020	The acupuncture therapy of "Regulating Spirit and Strengthening Kidney" combined with Western medicine for the treatment of 40 cases of non-dementia type vascular cognitive impairment
	Kwok, T. C	2018	Chronic disease self-management and cognitive training programme to improve diabetic control in older outpatients with memory complaints: a randomised trial
	Xie, H. Y	2020	[Clinical observation on therapeutic effect of moxibustion on cognitive decline in type 2 diabetes mellitus]
	Yao, L	2021	Multimodal brain imaging effect of "Adjust Zang-fu and Arouse Spirit" electroacupuncture on diabetic cognitive impairment: study protocol of a randomized, sham-controlled pilot trial
	Zhao, R. R	2022	Effect of High-Intensity Power Training on Cognitive Function in Older Adults With Type 2 Diabetes: Secondary Outcomes of the GREAT2DO Study
Full text not available or incomplete data(n=13)	ChiCtr	2020	Effects of intermittent theta pulse stimulation on auditory evoked potential P300 and brain electrical activity in type 2 diabetes mellitus with mild cognitive impairment
	ChiCtr	2022	Effect of moxibustion on cognitive impairment in type 2 diabetes mellitus
	ChiCtr	2022	Effect of rTMS on brain electrical activity and functional network in patients with type 2 diabetes combined with mild cognitive impairment
	ChiCtr	2022	The cerebral mechanism of moxibustion for treating type 2 diabetes mellitus: study protocol for a randomized controlled trial
	ChiCtr	2024	A study of the effect of digital therapeutics on mild cognitive dysfunction in rural elderly patients with type 2 diabetes mellitus
	Ctri	2022	Effect of motor imaginary on excutive functions in older adults with DM having cognitive dysfunction
	Kuang, Y. J	2019	Effects of mediterranean diet and resistance training on mild cognitive impairment in patients with type 2 diabetes
	Nct	2015	BDPP Treatment for Mild Cognitive Impairment (MCI) and Prediabetes or Type 2 Diabetes Mellitus (T2DM)
	Nct	2020	Tai Chi Chuan as Rehabilitation Program for Mild Cognitive Impairment in Type 2 Diabetes Mellitus Patients
	Nct	2024	Effects of Olfactory Training on the Brain Function in T2DM Patients With Mild Cognitive Impairment
	Nct	2024	Adaptive Cognitive Training on Cognitive Function in Elderly Diabetes Patients in the Community
	Theresa, R. M	2019	The effects of poco-poco dance on the executive functions of type 2 diabetes mellitus patients with mild cognitive impairment achieved through improvements in neuronal functions and plasticity
	Zhang, H	2020	Comparison on the effects of different exercise regimens on cognitive function in patients with type 2 diabetes mellitus
Duplicate publication(n=1)	Huimin,Z	2015	Research on the Impact of Baduanjin on Mild Cognitive Impairment in Elderly Diabetic Patients
