# Supplementary material for: Effects of non-pharmacological interventions on cognitive function in patients with type 2 diabetes mellitus and mild cognitive impairment: A network meta-analysis
Source: PLoS One. 2025 Aug 12;20(8):e0329397. doi: 10.1371/journal.pone.0329397 (PMC12342316; doi:10.1371/journal.pone.0329397)
Supplement: S1 File — (ZIP) [file pone.0329397.s010.zip]

Archive with 4 entries (3 files):
- Related data for this study/
- Related data for this study/data incorporated for analysis.xlsx
- Related data for this study/League table of MMSE.csv
- Related data for this study/League table of MoCA.csv
