# Supplementary material for: Effects of non-pharmacological interventions on cognitive function in patients with type 2 diabetes mellitus and mild cognitive impairment: A network meta-analysis
Source: PLoS One. 2025 Aug 12;20(8):e0329397. doi: 10.1371/journal.pone.0329397 (PMC12342316; doi:10.1371/journal.pone.0329397)
Supplement: S1 File — (ZIP) [file pone.0329397.s010.zip › Related data for this study/data incorporated for analysis.xlsx]

## Sheet: Sheet1
Included literature	title	data extractor	date of data extraction	treatment	MoCA			MMSE
					mean	sd	sampleSize	mean	sd	sampleSize
Lin 2019	Observation on the Effect of Cognitive Rehabilitation Health Education for Patients with Type 2 Diabetes and Mild Cognitive Impairment	Endnote	2024.11.12	Cognitive training	23.48	3.54	40
				Usual care	19.33	3.25	40
Liang 2013	Influence of different nursing intervention on diabetic patients with mild cognitive impairment	Endnote	2024.11.12	Cognitive training	24.6	4.3	31	22.6	1.6	31
				Usual care	20.9	4.8	31	18	2.4	31
Yan 2019	Clinical Observation of Electropuncture Treatment on Type-Ⅱ Diabetes Mellitus with MCI	Endnote	2024.11.12	TCM therapy	29.03	1.35	30	28.93	1.28	30
				Usual care	26.03	1.4	30	26.87	1.46	30
Liang 2017	The Improvement of Cognitive Function in Type 2 Diabetes Patients by Combination of Metformin and Aerobic Exercise	Endnote	2024.11.12	Exercise therapy				22.79	4.945	50
				Usual care				19.69	4.634	50
Wu 2018	Research on the Application Effect of Computer Remote Cognitive Training in Elderly Patients with Type 2 Diabetes Mellitus Complicated with Mild Cognitive Impairment	Endnote	2024.11.12	Cognitive training	24.06	2.29	40	27.64	1.69	40
				Usual care	21.79	1.81	40	25.74	2.04	40
Zhang 2017	The Effect of Rehabilitation Intervention on Cognitive Function of Older Patients with Type 2 Diabetes and Mild Cognitive Impairment	Endnote	2024.11.12	Cognitive training	20.98	2.91	35
				Exercise therapy	21.14	3.05	36
				Usual care	18.97	2.26	38
Liu 2020	The Clinical Effect of Aerobic Exercise Combined with Metformin in the Treatment of Type 2 Diabetes in the Elderly and Its Impact on Cognitive Function	Endnote	2024.11.12	Exercise therapy	22.96	2.41	128	23.61	2.39	128
				Usual care	19.88	2.06	128	20.11	1.75	128
Xu 2021	The Impact of PDCA Management on Cognitive Behavior of Elderly Patients with Type 2 Diabetes	Endnote	2024.11.12	Cognitive training	24.65	2.89	62
				Usual care	21.18	2.95	61
Li 2019	Application of Cognitive Intervention in Elderly Patients with Type 2 Diabetes and Mild Cognitive Impairment	Endnote	2024.11.12	Cognitive training				28.2	0.77	55
				Usual care				25.69	2.72	55
Hu 2015	The Effect of Cognitive Training on Cognitive Function of Patients with Diabetes and Mild Cognitive Impairment	Endnote	2024.11.12	Cognitive training	23.41	2.17	39	27.03	1.58	39
				Usual care	21.45	2.25	40	25.48	2.18	40
Lv 2016	Application of cognition reconstruction education model in nursing intervention of type 2 diabetes patients with mild cognitive impairment	Endnote	2024.11.12	Cognitive training	25.78	2.81	41
				Usual care	24.36	2.17	39
Ye 2020	The Application Effect of Cognitive Rehabilitation Model in Type 2 Diabetes with Mild Cognitive Impairment	Endnote	2024.11.12	Comprehensive intervention	26.71	2.53	100
				Usual care	22.16	2.08	100
Zhang 2023	The Impact of Community Integrated Intervention on Mild Cognitive Impairment in Older Patients with Type 2 Diabetes	Endnote	2024.11.12	Cognitive training	24.19	2.81	48
				Usual care	21.91	1.18	48
Wang 2021	Observation on the Effect of Acupoint Massage Combined with Cognitive Training in Elderly Patients with Type 2 Diabetes and Cognitive Impairment	Endnote	2024.11.12	Comprehensive intervention	23.82	3.06	42	26.63	3.51	42
				Usual care	21.96	4.91	42	23.88	5.09	42
Li 2022	The Effect of Acupoint Massage and Peripheral Meridian Tapping on Cognitive Function in Patients with Type 2 Diabetes and Mild Cognitive Impairment	Endnote	2024.11.12	TCM therapy	22.42	2.87	42	23.98	3.77	42
				Usual care	20.98	2.29	42	21.72	3.45	42
Hu 2019	The Effect of Aerobic Exercise on Cognitive Function and Related Risk Factors in Patients with Type 2 Diabetes	Endnote	2024.11.12	Exercise therapy	24.57	1.15	49
				Usual care	23.32	1.18	47
Wei 2021	The Intervention Effect of Aerobic Exercise on Elderly Diabetes Patients with Mild Cognitive Impairment	Endnote	2024.11.12	Exercise therapy	26.61	2.4	60
				Usual care	23.21	2.6	60
Chen 2019	The Effect of Aerobic Exercise Training on Mild Cognitive Impairment in Patients with Type 2 Diabetes	Endnote	2024.11.12	Comprehensive intervention	22.3	3.4	40	24.1	2.1	40
				Usual care	20.6	4.6	20	24.3	2.2	20
Feng 2019	The Impact of Integrated Intervention Measures on Blood Glucose Control in Patients with Mild Cognitive Impairment in Type 2 Diabetes	Endnote	2024.11.12	Comprehensive intervention	23.2	1.2	45
				Usual care	21.2	1.1	45
Matveeva 2019	[Different types of cognitive rehabilitation in patients with type 2 diabetes]	Endnote	2024.11.12	Cognitive training	24.3	2.7	30
				Exercise therapy	24	2.678	30
				Usual care	23.9	2.41	30
Ghodrati 2023	Effect of Combined Exercise Training on Physical and Cognitive Function in Women With Type 2 Diabetes	Endnote	2024.11.12	Exercise therapy	21.1	5.4	12
				Usual care	19.9	5.3	9
Sewillam 2024	Effect of structured physical therapy program on patients with diabetes and mild cognitive impairment: randomised controlled trial	Endnote	2024.11.12	Exercise therapy	23.07	1.14	27
				Usual care	22.3	1.49	10
Chen 2023	Effects of Tai Chi Chuan on Cognitive Function in Adults 60 Years or Older With Type 2 Diabetes and Mild Cognitive Impairment in China: A Randomized Clinical Trial	Endnote	2024.11.12	Exercise therapy	23.99	3.1	107
				Usual care	22.54	3.29	111
Zhu 2015	Influence of Baduanjin on mild cognitive impairment in elderly diabetic patients	Endnote	2024.11.12	Exercise therapy	24.53	4.8	37
				Usual care	21.23	4.72	41
Ploydang 2023	Nordic Walking in Water on Cerebrovascular Reactivity and Cognitive Function in Elderly Patients with Type 2 Diabetes	Endnote	2024.11.12	Exercise therapy	25.6	1.8	16	28.5	1	16
				Usual care	21.2	2.8	17	26.8	1.9	17
