# Supplementary material for: Effects of non-pharmacological interventions on cognitive function in patients with type 2 diabetes mellitus and mild cognitive impairment: A network meta-analysis
Source: PLoS One. 2025 Aug 12;20(8):e0329397. doi: 10.1371/journal.pone.0329397 (PMC12342316; doi:10.1371/journal.pone.0329397)
Supplement: S1 File — (ZIP) [file pone.0329397.s010.zip › Related data for this study/League table of MMSE.csv]

	A	B	C	D	E
A	A	0.17 (-2.38, 2.68)	-0.46 (-3.31, 2.4)	-1.55 (-4.38, 1.46)	-2.61 (-4.23, -1.01)
B	-0.17 (-2.68, 2.38)	B	-0.63 (-3.65, 2.44)	-1.71 (-4.72, 1.5)	-2.78 (-4.7, -0.85)
C	0.46 (-2.4, 3.31)	0.63 (-2.44, 3.65)	C	-1.09 (-4.39, 2.37)	-2.15 (-4.51, 0.19)
D	1.55 (-1.46, 4.38)	1.71 (-1.5, 4.72)	1.09 (-2.37, 4.39)	D	-1.06 (-3.6, 1.29)
E	2.61 (1.01, 4.23)	2.78 (0.85, 4.7)	2.15 (-0.19, 4.51)	1.06 (-1.29, 3.6)	E
