# Supplementary material for: Effects of non-pharmacological interventions on cognitive function in patients with type 2 diabetes mellitus and mild cognitive impairment: A network meta-analysis
Source: PLoS One. 2025 Aug 12;20(8):e0329397. doi: 10.1371/journal.pone.0329397 (PMC12342316; doi:10.1371/journal.pone.0329397)
Supplement: S1 File — (ZIP) [file pone.0329397.s010.zip › Related data for this study/League table of MoCA.csv]

	A	B	C	D	E
A	A	-0.2 (-1.32, 0.92)	-0.12 (-2.09, 1.83)	0.32 (-1.31, 1.88)	-2.4 (-3.26, -1.55)
B	0.2 (-0.92, 1.32)	B	0.08 (-1.89, 2.02)	0.53 (-1.09, 2.07)	-2.19 (-3.04, -1.36)
C	0.12 (-1.83, 2.09)	-0.08 (-2.02, 1.89)	C	0.45 (-1.8, 2.65)	-2.28 (-4.03, -0.5)
D	-0.32 (-1.88, 1.31)	-0.53 (-2.07, 1.09)	-0.45 (-2.65, 1.8)	D	-2.72 (-4.03, -1.35)
E	2.4 (1.55, 3.26)	2.19 (1.36, 3.04)	2.28 (0.5, 4.03)	2.72 (1.35, 4.03)	E
